# Supplementary material for: MAP kinase ERK5 modulates cancer cell sensitivity to extrinsic apoptosis induced by death-receptor agonists
Source: Cell Death Dis. 2023 Nov 2;14(11):715. doi: 10.1038/s41419-023-06229-6 (PMC10622508; doi:10.1038/s41419-023-06229-6)
Supplement: Supplementary file 1 — Supplementary Table 1 [file 41419_2023_6229_MOESM1_ESM.xlsx]

## Sheet: CT vs ERK5i
Supplementary Table 1. Differentially Expressed Genes with a Q-value below 0.05 in response to ERK5 inhibition (3 microM JWG-071 for 24 h) in human EC Ishikawa cells. The table contains gene ID, gene symbol, and Log2 Fold Change and q-values.
EC Ishikawa cells. Log2 >|1|, Qvalue <0.05
Gene ID	Gene Symbol	log2 (ERK5i / Control)	Qvalue (ERK5i / Control)
100302652	GPR75-ASB3	-7.62668	1.02106e-08
100526740	ATP5MF-PTCD1	-6.43362	7.17251e-06
100529144	CORO7-PAM16	-5.67802	2.22547e-06
55584	CHRNA9	-4.82105	0.00660602
144448	TSPAN19	-4.55866	0.00419099
110091775	C21orf59-TCP10L	-4.52262	0.0175297
389396	GLYATL3	-4.40421	0.0221546
1769	DNAH8	-4.28415	1.63684e-07
10800	CYSLTR1	-4.28127	0.0319662
6997	TDGF1	-4.27515	0.0397772
845	CASQ2	-4.14141	0.0485797
54084	TSPEAR	-4.0488	0.00385078
57705	WDFY4	-3.94565	0.0247302
339761	CYP27C1	-3.94501	0.0244998
5288	PIK3C2G	-3.94438	0.0252065
10964	IFI44L	-3.93131	2.826e-07
635	BHMT	-3.85994	0.0314541
112268338	112268338	-3.8593	0.0314541
19	ABCA1	-3.71953	2.56993e-14
441519	CT45A3	-3.66521	1.74714e-06
6586	SLIT3	-3.60437	0.0146539
94122	SYTL5	-3.51758	9.02602e-06
375593	TRIM73	-3.4851	0.0214961
27199	OXGR1	-3.48362	0.020606
11227	GALNT5	-3.40688	9.38263e-13
8499	PPFIA2	-3.37816	1.12304e-23
2565	GABRG1	-3.37443	0.00641637
3787	KCNS1	-3.35536	0.0300724
100509620	LOC100509620	-3.2863	0.0409663
2568	GABRP	-3.26218	1.64665e-13
4693	NDP	-3.25397	6.36309e-06
126326	GIPC3	-3.21321	0.0441533
245711	SPDYA	-3.21215	0.0473078
56165	TDRD1	-3.20952	1.69033e-08
715	C1R	-3.1788	1.16849e-12
2633	GBP1	-3.1035	1.38579e-22
54809	SAMD9	-3.03018	0.002253
146177	VWA3A	-3.00555	9.06588e-05
148398	SAMD11	-3.00106	3.67616e-41
257177	CFAP126	-2.97148	1.33309e-09
85320	ABCC11	-2.96202	0.0226157
114801	TMEM200A	-2.9615	0.0262975
5618	PRLR	-2.86925	3.65968e-38
353376	TICAM2	-2.84583	2.55248e-06
3910	LAMA4	-2.83596	0.00191326
23213	SULF1	-2.83589	0.0382771
138046	RALYL	-2.81902	3.70147e-06
4151	MB	-2.8184	0.0149147
285195	SLC9A9	-2.79893	8.82602e-06
26266	SLC13A4	-2.72694	0.00964494
10561	IFI44	-2.70637	1.4192e-05
5104	SERPINA5	-2.69975	0.0492711
3773	KCNJ16	-2.69711	3.66695e-07
54873	PALMD	-2.66389	0.00486331
375519	GJB7	-2.63918	0.013054
56892	TCIM	-2.58648	5.64746e-26
563	AZGP1	-2.58487	0.00783064
6323	SCN1A	-2.54716	0.00186051
3747	KCNC2	-2.52199	3.95344e-08
1907	EDN2	-2.5188	5.75029e-15
64078	SLC28A3	-2.51636	6.95466e-09
255189	PLA2G4F	-2.49876	1.39582e-06
340990	OTOG	-2.48631	0.0452952
4909	NTF4	-2.47514	0.00813409
11010	GLIPR1	-2.46717	7.3193e-25
2615	LRRC32	-2.44912	0.00141678
5788	PTPRC	-2.44752	9.28436e-06
4246	SCGB2A1	-2.43526	1.7492e-16
57626	KLHL1	-2.40216	1.2393e-13
4586	MUC5AC	-2.39393	0.0323479
10637	LEFTY1	-2.38298	3.35055e-06
79962	DNAJC22	-2.38062	3.90535e-16
653192	TRIM43B	-2.37703	0.00311836
101928722	LOC101928722	-2.37485	0.0253639
6326	SCN2A	-2.35552	6.59995e-06
80059	LRRTM4	-2.35472	6.76693e-05
283948	NHLRC4	-2.34851	0.00371128
83876	MRO	-2.34716	2.14955e-05
84875	PARP10	-2.34647	2.51255e-07
64005	MYO1G	-2.34125	0.0357458
26298	EHF	-2.34001	2.77921e-204
26154	ABCA12	-2.32962	0.0258373
23416	KCNH3	-2.32277	3.0355e-64
155465	AGR3	-2.32154	0.00975067
124975	GGT6	-2.28971	1.94726e-14
107985728	LOC107985728	-2.2861	0.00642274
283514	SIAH3	-2.28423	0.0482888
22989	MYH15	-2.28347	0.0287217
8633	UNC5C	-2.26698	1.58114e-06
1356	CP	-2.26252	2.37109e-06
8111	GPR68	-2.24307	0.0206617
55273	TMEM100	-2.24225	0.0242594
79645	EFCAB1	-2.23616	0.0379379
7373	COL14A1	-2.2306	3.76147e-10
50853	VILL	-2.22184	7.28737e-06
57101	ANO2	-2.21939	8.42658e-08
9619	ABCG1	-2.21529	6.16922e-12
146167	SLC38A8	-2.21087	9.951e-19
84189	SLITRK6	-2.21028	0.014908
2678	GGT1	-2.19468	3.39721e-32
94240	EPSTI1	-2.1798	3.16691e-06
3488	IGFBP5	-2.17533	0
477	ATP1A2	-2.17341	5.06893e-40
374864	CCDC178	-2.16959	1.3181e-08
84152	PPP1R1B	-2.16503	2.28207e-122
3174	HNF4G	-2.16345	1.91322e-08
6523	SLC5A1	-2.16322	0.00683195
2914	GRM4	-2.16311	3.88166e-09
133690	CAPSL	-2.15599	0.00106187
23452	ANGPTL2	-2.149	4.73197e-15
3778	KCNMA1	-2.1467	1.07313e-11
55711	FAR2	-2.13281	2.29147e-08
401190	RGS7BP	-2.12056	0.0021802
120376	COLCA2	-2.12044	1.14386e-13
130813	C2orf50	-2.10855	1.1251e-06
72	ACTG2	-2.10376	1.86962e-09
114827	FHAD1	-2.09448	4.27333e-08
129881	CCDC173	-2.09277	1.06774e-06
290	ANPEP	-2.08784	3.8444e-09
92340	PRR29	-2.07394	2.04147e-10
2001	ELF5	-2.06678	0.0105676
158471	PRUNE2	-2.06274	0.0367316
115111	SLC26A7	-2.06213	3.40689e-60
285556	C4orf54	-2.06144	8.57832e-06
260293	CYP4X1	-2.05816	3.87693e-10
200162	SPAG17	-2.03226	0.0140767
6820	SULT2B1	-2.02991	4.82601e-14
399693	CCDC187	-2.01646	0.00429007
26525	IL36RN	-2.01434	0.0473189
1281	COL3A1	-2.00961	8.07598e-35
5169	ENPP3	-2.00788	0.00307674
391723	HELT	-2.00572	0.0358127
5251	PHEX	-2.00541	0.0348363
50940	PDE11A	-2.00289	2.26882e-46
134121	C5orf49	-1.99658	6.89854e-06
29951	PDZRN4	-1.99166	8.97407e-05
284434	NWD1	-1.99049	3.61999e-31
121506	ERP27	-1.99035	0.00685618
10234	LRRC17	-1.98554	1.57216e-23
827	CAPN6	-1.98043	5.21467e-57
79170	PRR15L	-1.97675	7.46204e-29
3434	IFIT1	-1.97152	1.7841e-11
55503	TRPV6	-1.96755	4.41906e-23
256158	HMCN2	-1.96394	0.0125525
2330	FMO5	-1.96205	4.73962e-09
170371	TMEM273	-1.95773	6.38702e-13
83872	HMCN1	-1.94483	5.83973e-06
8911	CACNA1I	-1.93076	0.0162902
340061	TMEM173	-1.91774	1.53123e-18
2891	GRIA2	-1.91735	1.07892e-06
7044	LEFTY2	-1.91436	0.00462951
57007	ACKR3	-1.9046	1.78384e-06
344148	NCKAP5	-1.90446	0.0110291
828	CAPS	-1.90439	6.85259e-109
1188	CLCNKB	-1.89938	2.65861e-18
1409	CRYAA	-1.89077	0.00807508
347475	CCDC160	-1.87481	0.00284375
6565	SLC15A2	-1.87211	7.50793e-12
55885	LMO3	-1.87138	8.94408e-08
136306	SVOPL	-1.86189	0.0222246
94025	MUC16	-1.86172	1.23622e-13
286499	FAM133A	-1.85211	0.00435343
135138	PACRG	-1.84835	0.0160543
6352	CCL5	-1.84645	0.0143489
79740	ZBBX	-1.8367	3.7982e-05
29119	CTNNA3	-1.83568	0.00926292
136288	C7orf57	-1.83007	2.46693e-05
57578	UNC79	-1.82999	5.84165e-29
129868	TRIM43	-1.82186	1.88813e-06
64699	TMPRSS3	-1.81309	1.09391e-08
2103	ESRRB	-1.79042	3.80211e-18
10333	TLR6	-1.78633	0.0248624
283446	MYO1H	-1.78317	0.00958278
107984745	LOC107984745	-1.77989	0.00343903
51313	FAM198B	-1.77846	0.00109731
222950	NYAP1	-1.77686	7.34284e-07
1825	DSC3	-1.77081	7.03907e-30
219681	ARMC3	-1.76861	3.71788e-13
10647	SCGB1D2	-1.76133	7.58881e-06
84951	TNS4	-1.75954	5.73832e-33
283383	ADGRD1	-1.7529	0.0408169
3776	KCNK2	-1.74415	8.232e-13
7481	WNT11	-1.74372	1.77657e-16
5593	PRKG2	-1.74157	1.08718e-05
266977	ADGRF1	-1.74054	3.74247e-13
2911	GRM1	-1.73755	3.48907e-15
8291	DYSF	-1.73658	5.98746e-61
80258	EFHC2	-1.73057	8.56514e-10
642987	TMEM232	-1.72835	0.0227732
2635	GBP3	-1.72137	9.42234e-06
285533	RNF175	-1.72125	3.62053e-05
978	CDA	-1.71811	8.85844e-06
1288	COL4A6	-1.70439	0.00253376
56961	SHD	-1.69459	7.29179e-06
84000	TMPRSS13	-1.68959	0.014099
84889	SLC7A3	-1.68853	0.029579
5349	FXYD3	-1.68522	3.04232e-09
9630	GNA14	-1.67406	0.00454051
283078	MKX	-1.67149	1.1141e-17
55	ACPP	-1.66117	2.93863e-10
4778	NFE2	-1.65168	6.85573e-05
341019	DCDC1	-1.65136	5.46666e-06
200931	SLC51A	-1.64993	5.92746e-05
389434	IYD	-1.64721	0.0273229
254050	LRRC43	-1.63989	0.00749524
56144	PCDHA4	-1.63803	1.74884e-05
56138	PCDHA11	-1.6353	5.40757e-06
25878	MXRA5	-1.63344	3.85518e-40
952	CD38	-1.61697	6.23485e-05
140803	TRPM6	-1.61615	0.00228347
2581	GALC	-1.60448	2.28809e-100
4057	LTF	-1.60297	0.0202804
11118	BTN3A2	-1.60201	1.75945e-05
7222	TRPC3	-1.59867	3.46796e-06
117283	IP6K3	-1.5908	1.49007e-75
9623	TCL1B	-1.58661	4.77971e-25
6920	TCEA3	-1.58545	4.15203e-05
10551	AGR2	-1.57714	6.4887e-29
79630	C1orf54	-1.56694	0.00572257
11155	LDB3	-1.56689	0.0084477
285386	TPRG1	-1.56131	1.04094e-08
50507	NOX4	-1.56074	3.86114e-07
718	C3	-1.55575	1.1449e-06
8483	CILP	-1.55192	1.39192e-73
56649	TMPRSS4	-1.55088	1.33691e-23
91584	PLXNA4	-1.54922	0.0258193
338811	FAM19A2	-1.54761	0.00906878
83449	PMFBP1	-1.54727	0.0310935
5348	FXYD1	-1.54726	0.00235988
79919	MAB21L4	-1.54712	3.56431e-05
167410	LIX1	-1.5322	0.00149862
286464	CFAP47	-1.53165	0.00354685
93082	NEURL3	-1.53122	0.0019974
1475	CSTA	-1.52643	0.0131403
55806	HR	-1.52041	2.5166e-24
79370	BCL2L14	-1.51932	0.031281
56477	CCL28	-1.51847	1.58365e-07
3625	INHBB	-1.51553	0.0462888
8743	TNFSF10	-1.51018	4.55211e-05
25876	SPEF1	-1.50486	0.0021699
58494	JAM2	-1.50404	2.2257e-06
89870	TRIM15	-1.49666	0.0228293
51702	PADI3	-1.49	9.53763e-05
80270	HSD3B7	-1.48874	6.42462e-08
368	ABCC6	-1.48111	4.93976e-08
4330	MN1	-1.47761	0.00500465
251	ALPG	-1.47732	4.58755e-17
5241	PGR	-1.47106	2.72954e-09
8519	IFITM1	-1.46869	4.5067e-24
441869	ANKRD65	-1.45898	0.00148325
146802	SLC47A2	-1.44698	7.62763e-29
2697	GJA1	-1.43999	2.08122e-187
144535	CFAP54	-1.43854	2.10389e-06
3081	HGD	-1.43565	1.05476e-41
844	CASQ1	-1.42635	4.00361e-06
201181	ZNF385C	-1.41941	0.00327851
25840	METTL7A	-1.41927	8.56766e-108
116535	MRGPRF	-1.41828	9.03849e-06
50632	CALY	-1.41505	1.31996e-14
200373	CFAP221	-1.41402	4.44944e-06
26585	GREM1	-1.41267	0.00781256
8742	TNFSF12	-1.41265	9.55358e-14
51050	PI15	-1.40698	8.44809e-05
79839	CCDC102B	-1.4045	0.0176964
353345	GPR141	-1.40196	0.0153187
57158	JPH2	-1.40024	0.00707499
1767	DNAH5	-1.39016	0.00174844
56898	BDH2	-1.38889	2.98902e-40
8549	LGR5	-1.38855	7.3969e-23
57639	CCDC146	-1.38329	5.80516e-75
9068	ANGPTL1	-1.38098	4.98111e-22
59	ACTA2	-1.37361	6.91544e-61
398	ARHGDIG	-1.37002	9.35649e-06
728464	METTL24	-1.37	0.0238775
29116	MYLIP	-1.36854	7.80434e-35
199920	FYB2	-1.36669	2.01956e-21
5454	POU3F2	-1.36282	0.0368994
101060179	LOC101060179	-1.35607	8.73198e-22
101928764	LOC101928764	-1.35529	0.00848111
374907	B3GNT8	-1.35477	0.0102459
56925	LXN	-1.35342	1.04729e-13
2444	FRK	-1.35125	1.1793e-07
81578	COL21A1	-1.3508	0.00112124
2348	FOLR1	-1.35011	3.69165e-54
79858	NEK11	-1.34623	1.26027e-17
57514	ARHGAP31	-1.34611	4.77663e-06
55691	FRMD4A	-1.34447	3.72618e-05
5896	RAG1	-1.34106	7.79044e-09
8382	NME5	-1.34089	0.00191326
148418	SAMD13	-1.34068	8.67159e-06
5176	SERPINF1	-1.3377	2.4932e-07
128153	SPATA17	-1.33655	1.87275e-07
79983	POF1B	-1.336	0.00504172
133688	UGT3A1	-1.33572	0.0344378
200810	ALG1L	-1.33468	0.00654962
4810	NHS	-1.3345	2.25678e-14
79838	TMC5	-1.33154	9.64303e-19
54436	SH3TC1	-1.32957	1.23873e-05
64170	CARD9	-1.3263	0.0276267
83468	GLT8D2	-1.32087	1.9233e-43
57758	SCUBE2	-1.31526	6.4229e-05
9077	DIRAS3	-1.31127	0.0120824
770	CA11	-1.31075	1.25616e-18
349667	RTN4RL2	-1.31039	0.00975304
118932	ANKRD22	-1.31016	8.22649e-06
287	ANK2	-1.30537	1.02984e-06
25790	CFAP45	-1.30438	2.08936e-06
1264	CNN1	-1.30247	3.84065e-07
54103	GSAP	-1.2985	9.8069e-31
10804	GJB6	-1.2972	0.0438155
2566	GABRG2	-1.29687	0.00766216
147138	TMC8	-1.29322	2.91763e-06
6862	TBXT	-1.29311	0.0162524
57664	PLEKHA4	-1.2928	2.2173e-09
7539	ZFP37	-1.29158	2.69726e-09
91624	NEXN	-1.2913	1.46684e-07
151516	ASPRV1	-1.29018	0.00142179
3990	LIPC	-1.28811	0.00131931
113	ADCY7	-1.28805	3.14675e-19
9256	TSPOAP1	-1.28795	1.65759e-19
401546	C9orf152	-1.28509	0.0280149
149840	SHLD1	-1.28196	1.85577e-07
3547	IGSF1	-1.28119	1.85054e-05
168002	DACT2	-1.27404	4.87978e-05
345895	RSPH4A	-1.27237	2.42469e-08
23632	CA14	-1.27215	0.0342552
494514	TYMSOS	-1.26164	1.51265e-06
4143	MAT1A	-1.26044	0.0422031
148170	CDC42EP5	-1.25924	0.0439766
80217	CFAP43	-1.2588	8.87024e-06
54933	RHBDL2	-1.25823	2.36842e-07
23639	LRRC6	-1.25712	1.22451e-06
23345	SYNE1	-1.25675	2.8544e-08
90557	CCDC74A	-1.25007	1.99476e-12
7036	TFR2	-1.24954	0.014997
55601	DDX60	-1.2488	3.11793e-06
9283	GPR37L1	-1.24877	0.0378316
2823	GPM6A	-1.24674	0.00167497
3242	HPD	-1.24643	0.00375994
152110	NEK10	-1.24247	7.33763e-06
55036	CCDC40	-1.2398	3.97456e-09
141	ADPRH	-1.23902	5.74291e-10
146754	DNAH2	-1.23828	0.00272018
79656	BEND5	-1.23813	2.60262e-07
105373926	105373926	-1.23746	3.13076e-12
51062	ATL1	-1.23527	8.94539e-09
51364	ZMYND10	-1.23479	2.66033e-13
27285	TEKT2	-1.23393	1.42858e-07
25928	SOSTDC1	-1.23212	5.96184e-36
397	ARHGDIB	-1.22721	2.50987e-06
9886	RHOBTB1	-1.22644	1.01709e-25
400986	ANKRD36C	-1.22291	7.61706e-06
3852	KRT5	-1.22248	6.11927e-05
7851	MALL	-1.21974	1.64506e-19
4118	MAL	-1.21958	1.2546e-50
3487	IGFBP4	-1.21808	1.60252e-06
259232	NALCN	-1.21474	4.494e-05
1462	VCAN	-1.21204	2.10086e-42
822	CAPG	-1.20985	9.83924e-05
8643	PTCH2	-1.20324	1.28698e-05
159989	DEUP1	-1.19838	0.02754
57125	PLXDC1	-1.19789	0.0287429
1299	COL9A3	-1.19239	1.80738e-17
8578	SCARF1	-1.19149	0.0343649
79814	AGMAT	-1.19003	3.21391e-06
22987	SV2C	-1.18851	2.84063e-06
56164	STK31	-1.18791	7.8592e-09
10083	USH1C	-1.18592	0.0183407
57161	PELI2	-1.18112	1.81198e-13
56171	DNAH7	-1.17852	7.14487e-05
80731	THSD7B	-1.17693	2.2725e-17
51131	PHF11	-1.17538	1.27337e-06
4313	MMP2	-1.17314	1.24694e-06
3433	IFIT2	-1.16956	2.78861e-07
558	AXL	-1.16568	1.86699e-09
2099	ESR1	-1.16451	1.63239e-85
5139	PDE3A	-1.16435	3.39802e-09
101059918	GOLGA8R	-1.16176	3.02218e-10
22874	PLEKHA6	-1.16066	4.14732e-05
6899	TBX1	-1.15918	0.0151121
54716	SLC6A20	-1.15898	5.97121e-19
140469	MYO3B	-1.15633	1.90565e-22
8082	SSPN	-1.15394	4.85426e-09
11248	NXPH3	-1.14814	4.11914e-07
55205	ZNF532	-1.14764	1.73237e-59
57214	CEMIP	-1.1439	0.00342814
9625	AATK	-1.14143	3.49179e-06
55679	LIMS2	-1.14102	9.4638e-16
3232	HOXD3	-1.14096	0.0220842
3431	SP110	-1.13988	0.014329
342979	PALM3	-1.13939	8.7969e-12
286	ANK1	-1.13554	0.0132923
388115	CCDC9B	-1.13454	2.67054e-07
79628	SH3TC2	-1.13308	0.0301683
6414	SELENOP	-1.13148	3.66089e-16
135228	CD109	-1.12852	5.56108e-40
215	ABCD1	-1.12199	4.86316e-71
223117	SEMA3D	-1.11931	2.95886e-07
117581	TWIST2	-1.11744	0.00728524
3784	KCNQ1	-1.11468	8.66903e-06
3754	KCNF1	-1.11412	5.99986e-06
23150	FRMD4B	-1.11202	3.28947e-10
7043	TGFB3	-1.10998	4.56857e-16
1016	CDH18	-1.10937	1.75335e-06
139411	PTCHD1	-1.10861	4.67703e-20
28968	SLC6A16	-1.10663	0.0275698
57232	ZNF630	-1.10489	2.53832e-07
479	ATP12A	-1.10467	0.0173289
112495	GTF3C6	-1.10465	3.24295e-54
6536	SLC6A9	-1.10402	6.09527e-43
54626	HES2	-1.10378	7.77241e-55
120892	LRRK2	-1.10189	3.5274e-07
80763	SPX	-1.1013	1.1251e-06
22900	CARD8	-1.09808	4.7385e-25
11119	BTN3A1	-1.09477	1.84064e-06
195814	SDR16C5	-1.09225	0.032373
728047	GOLGA8O	-1.08929	3.48509e-56
90427	BMF	-1.08806	6.40348e-38
6567	SLC16A2	-1.0875	1.31104e-06
64798	DEPTOR	-1.08354	5.88838e-72
56901	NDUFA4L2	-1.08113	2.63199e-06
29800	ZDHHC1	-1.07974	1.46923e-06
51302	CYP39A1	-1.07836	6.75673e-06
5645	PRSS2	-1.07462	4.87307e-06
79819	WDR78	-1.07287	9.54414e-08
552	AVPR1A	-1.0724	0.00606851
10267	RAMP1	-1.07125	5.0111e-30
7113	TMPRSS2	-1.06774	1.24738e-53
5027	P2RX7	-1.06478	0.0389299
255394	TCP11L2	-1.06376	1.24359e-09
5118	PCOLCE	-1.06372	1.49796e-08
158866	ZDHHC15	-1.06327	0.00215037
85452	CFAP74	-1.06121	0.00313462
2651	GCNT2	-1.061	3.87499e-13
10581	IFITM2	-1.06001	1.40503e-28
23236	PLCB1	-1.05605	2.98123e-47
8622	PDE8B	-1.05523	2.75491e-06
9435	CHST2	-1.05437	9.60341e-51
56956	LHX9	-1.05242	0.00136668
2104	ESRRG	-1.04996	0.0113587
79815	NIPAL2	-1.04974	3.08155e-10
30818	KCNIP3	-1.04946	8.32687e-06
400746	NCMAP	-1.04858	9.36567e-14
112267992	LOC112267992	-1.04526	4.22163e-06
55315	SLC29A3	-1.0438	3.38803e-07
745	MYRF	-1.04301	1.1776e-06
54768	HYDIN	-1.04049	4.54192e-10
342850	ANKRD62	-1.03724	0.0146363
80319	CXXC4	-1.035	0.0030958
11174	ADAMTS6	-1.03474	0.0105988
56105	PCDHGA11	-1.03352	6.17301e-06
10319	LAMC3	-1.03161	7.67558e-06
128344	PIFO	-1.02999	3.6609e-09
63970	TP53AIP1	-1.02993	0.00200656
6445	SGCG	-1.02973	0.00595827
3233	HOXD4	-1.02945	6.93942e-07
132014	IL17RE	-1.02726	1.02234e-12
150696	PROM2	-1.02634	6.25734e-28
100129583	FAM47E	-1.02535	0.00179252
343990	KIAA1211L	-1.02515	1.66828e-06
1382	CRABP2	-1.02494	1.18889e-10
154091	SLC2A12	-1.02448	2.99153e-22
89796	NAV1	-1.02384	2.90877e-21
56098	PCDHGC4	-1.02168	5.19929e-18
6296	ACSM3	-1.02138	4.87225e-14
24	ABCA4	-1.01716	9.66425e-07
51686	OAZ3	-1.01512	0.0448718
9454	HOMER3	-1.01434	4.15166e-14
2346	FOLH1	-1.01354	5.75512e-32
94120	SYTL3	-1.01142	6.73366e-07
8828	NRP2	-1.00949	0.0323439
126231	ZNF573	-1.00937	6.09518e-06
1278	COL1A2	-1.00885	7.39822e-26
57020	VPS35L	-1.00812	7.77251e-07
171019	ADAMTS19	-1.00725	5.59851e-10
56108	PCDHGA7	-1.00707	1.06233e-05
56131	PCDHB4	-1.00493	0.0346296
343450	KCNT2	-1.00363	0.0227445
2256	FGF11	-1.00099	5.24863e-07
9982	FGFBP1	1.00228	6.56768e-44
79639	TMEM53	1.00263	4.89926e-14
283208	P4HA3	1.00276	7.59818e-11
39	ACAT2	1.00468	4.97918e-137
6812	STXBP1	1.00609	7.72412e-59
221491	SMIM29	1.01208	8.93985e-24
7108	TM7SF2	1.01711	2.40182e-64
57493	HEG1	1.01746	5.57512e-14
57134	MAN1C1	1.02009	8.50051e-10
6307	MSMO1	1.02136	5.65215e-91
79825	EFCC1	1.02455	0.0142396
130399	ACVR1C	1.02939	4.68979e-06
22979	EFR3B	1.03057	4.98467e-27
388135	INSYN1	1.03751	0.0309933
116412	ZNF837	1.03785	5.38237e-06
54769	DIRAS2	1.03814	0.0237999
653082	ZDHHC11B	1.03831	6.8668e-06
1113	CHGA	1.04325	6.76054e-10
80339	PNPLA3	1.04478	4.254e-28
644596	SMIM10L2B	1.05587	3.00139e-08
9052	GPRC5A	1.05668	2.02048e-16
7111	TMOD1	1.06402	3.61715e-61
348262	MCRIP1	1.06724	6.48178e-20
3992	FADS1	1.06786	1.25493e-170
115123	MARCH3	1.06866	3.14397e-07
3665	IRF7	1.07703	2.84087e-07
2264	FGFR4	1.07709	8.02514e-38
3006	HIST1H1C	1.07749	7.12523e-78
2026	ENO2	1.08018	7.26313e-43
8349	HIST2H2BE	1.08111	4.21557e-66
9645	MICAL2	1.08475	2.29853e-75
9066	SYT7	1.09032	2.68476e-12
8120	AP3B2	1.09203	1.18759e-05
2224	FDPS	1.09572	5.03462e-172
51557	LGSN	1.09778	0.0174056
10411	RAPGEF3	1.10528	2.71246e-71
151176	ERFE	1.10797	3.78601e-59
651746	ANKRD33B	1.11294	3.68885e-43
79629	OCEL1	1.11328	4.74858e-14
1848	DUSP6	1.11526	4.48748e-133
47	ACLY	1.11822	2.59473e-150
84978	FRMD5	1.12019	3.67495e-08
273	AMPH	1.12056	2.3254e-12
353189	SLCO4C1	1.12102	2.70536e-27
3748	KCNC3	1.12288	6.72565e-05
28231	SLCO4A1	1.12333	3.27513e-10
51181	DCXR	1.12873	2.59638e-52
285966	TCAF2	1.13095	0.0185305
26575	RGS17	1.13318	0.0399397
92840	REEP6	1.13502	1.17999e-09
92558	BICDL1	1.13743	2.00819e-39
104	ADARB1	1.14556	2.83895e-33
5270	SERPINE2	1.14737	2.83308e-33
90113	VWA5B2	1.14788	7.40307e-10
2034	EPAS1	1.14944	6.36367e-50
1030	CDKN2B	1.1501	4.12629e-21
6456	SH3GL2	1.15731	5.78751e-23
6853	SYN1	1.15812	1.63911e-06
3157	HMGCS1	1.1632	4.88102e-121
3949	LDLR	1.17694	3.75417e-136
8347	HIST1H2BC	1.17752	6.80825e-20
23175	LPIN1	1.18087	3.84264e-76
2118	ETV4	1.1843	5.92477e-35
4277	MICB	1.2063	1.37224e-16
143425	SYT9	1.20663	0.0132014
3632	INPP5A	1.2223	1.37772e-94
56155	TEX14	1.22708	3.29754e-05
113177	IZUMO4	1.23288	0.0245082
162494	RHBDL3	1.23832	2.25135e-07
374	AREG	1.2388	0.00286821
10580	SORBS1	1.24045	1.00965e-07
8326	FZD9	1.24171	2.73096e-17
8553	BHLHE40	1.24466	5.47615e-58
64129	TINAGL1	1.24955	3.00567e-44
8970	HIST1H2BJ	1.24982	7.89873e-12
4744	NEFH	1.25092	1.93154e-06
84953	MICALCL	1.2517	2.95598e-05
8927	BSN	1.25886	5.51129e-08
80726	IQCN	1.26853	1.70421e-06
5979	RET	1.28029	1.85437e-07
100507436	MICA	1.28643	7.91058e-78
55512	SMPD3	1.2905	0.00652667
9518	GDF15	1.29753	1.54267e-32
84915	FAM222A	1.29934	6.77183e-18
4884	NPTX1	1.30032	0.0192758
27019	DNAI1	1.30038	0.00973204
8969	HIST1H2AG	1.30047	6.0845e-13
51421	AMOTL2	1.30201	3.56926e-176
81848	SPRY4	1.30758	7.80796e-90
55902	ACSS2	1.31545	9.01778e-121
8909	ENDOU	1.31547	4.17156e-05
1969	EPHA2	1.32157	1.45461e-96
79012	CAMKV	1.33191	0.0401865
55502	HES6	1.34972	3.98067e-27
23764	MAFF	1.35905	0.00370442
6457	SH3GL3	1.36555	1.1403e-09
3976	LIF	1.36608	1.43973e-17
7093	TLL2	1.37711	7.30168e-14
81788	NUAK2	1.38226	1.02701e-109
389692	MAFA	1.38725	1.08056e-06
8651	SOCS1	1.38844	1.68266e-12
2194	FASN	1.39711	7.81449e-39
7425	VGF	1.40457	0.0425174
1846	DUSP4	1.42247	3.95009e-09
9586	CREB5	1.44294	0.00341016
8358	HIST1H3B	1.44337	0.0367215
3084	NRG1	1.45716	3.13722e-119
8395	PIP5K1B	1.45929	2.02841e-08
54855	TENT5C	1.46493	2.8969e-10
1839	HBEGF	1.46654	1.43009e-08
201625	DNAH12	1.46776	0.0137602
81544	GDPD5	1.47917	2.15099e-67
4880	NPPC	1.4861	0.00272764
85409	NKD2	1.48818	4.32521e-06
51440	HPCAL4	1.4892	3.9853e-06
54567	DLL4	1.50394	0.0161049
10202	DHRS2	1.50648	1.65693e-181
392255	GDF6	1.5129	0.0278885
54361	WNT4	1.52872	0.016234
7980	TFPI2	1.53706	7.59787e-88
57468	SLC12A5	1.5464	0.0213106
4047	LSS	1.55379	1.94423e-191
143282	FGFBP3	1.5818	4.08873e-08
55652	SLC48A1	1.58821	1.83745e-249
3422	IDI1	1.59075	6.61566e-193
23237	ARC	1.61623	7.22698e-08
6425	SFRP5	1.62126	0.00521563
57718	PPP4R4	1.64016	1.39873e-05
654790	PCP4L1	1.64018	7.40851e-06
387763	C11orf96	1.64759	0.00839687
124976	SPNS2	1.65541	0.00103062
4584	MUC3A	1.66836	0.0100443
9248	GPR50	1.67517	2.00334e-06
4597	MVD	1.73243	5.31444e-166
716	C1S	1.73393	7.14515e-10
51513	ETV7	1.74207	5.58025e-07
8365	HIST1H4H	1.77026	1.73041e-13
10570	DPYSL4	1.79935	0.0053275
57624	NYAP2	1.803	0.0461364
161725	OTUD7A	1.81698	3.3562e-12
9001	HAP1	1.82564	8.88072e-08
3638	INSIG1	1.82899	0
230	ALDOC	1.85323	2.09492e-72
729877	TBC1D3H	1.91281	0.0410387
3791	KDR	1.93467	0.0166962
55824	PAG1	1.9439	3.84741e-31
81872	KRTAP2-1	1.9477	1.7966e-10
11076	TPPP	1.9627	6.06869e-11
114818	KLHL29	1.96865	2.67565e-08
25907	TMEM158	1.975	9.42652e-11
102724862	TBC1D3I	2.00229	0.0327587
128312	HIST3H2BB	2.01434	0.00182766
730755	KRTAP2-3	2.0183	2.73974e-45
55567	DNAH3	2.07235	4.48907e-48
1809	DPYSL3	2.10545	6.20918e-20
345611	IRGM	2.11526	0.0158802
6752	SSTR2	2.13951	0.00228733
6620	SNCB	2.2447	8.74564e-06
23205	ACSBG1	2.24911	4.9845e-38
50615	IL21R	2.25142	0.00373205
654	BMP6	2.25639	4.84013e-18
869	CBLN1	2.35952	0.00371128
7634	ZNF80	2.37701	3.68194e-46
8626	TP63	2.46787	9.0793e-143
4885	NPTX2	2.52323	4.51315e-11
115362	GBP5	2.5997	6.09519e-130
1233	CCR4	2.60563	1.16281e-10
4804	NGFR	2.62427	9.38208e-10
7781	SLC30A3	2.92099	2.5221e-06
125931	CEACAM20	3.0143	1.68797e-06
125965	COX6B2	3.03916	0.0204861
360200	TMPRSS9	3.16024	7.71195e-13
51458	RHCG	3.20733	0.0429378
5453	POU3F1	3.49976	0.022036
6123	RPL3L	4.13314	4.19965e-129
8529	CYP4F2	4.2555	0.0115866
63976	PRDM16	4.35663	0.0309861
8789	FBP2	4.4521	3.66346e-14
