# Supplementary material for: MAP kinase ERK5 modulates cancer cell sensitivity to extrinsic apoptosis induced by death-receptor agonists
Source: Cell Death Dis. 2023 Nov 2;14(11):715. doi: 10.1038/s41419-023-06229-6 (PMC10622508; doi:10.1038/s41419-023-06229-6)
Supplement: Supplementary file 2 — Supplementary Table 2 [file 41419_2023_6229_MOESM2_ESM.xlsx]

## Sheet: Suppl. table 1
	Antibodies used in immunoblot analysis
	Antibody	Source	Reference	Dilution	Host
	TP53INP2	In-house production	in-house	1/400	Mouse
	ERK5	Cell signaling	3372	1/1000	Rabbit
	MEK5	Santa Cruz	sc-365198	1/200	Mouse
	Hsp90-β	Thermo Fisher	PA3-012	1/16000	Rabbit
	FLAG	Sigma-Aldrich	F3165	1/100000	Mouse
	GST	Cell signaling	2624	1/50000	Mouse
	Ubiquitin	Santa Cruz	sc-8017	1/1000	Mouse
	Caspase8	BD Biosciences	551242	1/400	Mouse
	cCaspase3	Cell signaling	9661	1/500	Rabbit
	β-Actin	Santa Cruz	sc-47778	1/5000	Mouse
	DR5	Cell signaling	8074	1/1000	Rabbit
	PARP	Cell signaling	9542	1/1000	Rabbit
	Goat anti-Rabbit IgG (H+L) Secondary Antibody, HRP	Invitrogen	31460	1/6000	Goat
	Goat anti-Mouse IgG (H+L) Secondary Antibody, HRP	Invitrogen	31430	1/6000	Goat
	Supplementary Table 2
	List of primary and secondary antibodies used in this study in immunoblot analyses
