# Supplementary material for: MAP kinase ERK5 modulates cancer cell sensitivity to extrinsic apoptosis induced by death-receptor agonists
Source: Cell Death Dis. 2023 Nov 2;14(11):715. doi: 10.1038/s41419-023-06229-6 (PMC10622508; doi:10.1038/s41419-023-06229-6)
Supplement: Supplementary file 3 — Supplementary Table 3 [file 41419_2023_6229_MOESM3_ESM.xlsx]

## Sheet: Suppl. table 2
	Antibodies used in immunofluorescent microscopy
	Antibody	Conjugate	Source	Reference	Dilution	Host
	EpCAM	-	Cell Signalling	2929	1/100	Mouse
	E-cadherina	-	Abcam	ab231303	1/500	Mouse
	Vimentin	-	Abcam	ab92547	1/250	Rabbit
	Phalloidin	iFluor 647	Abcam	ab176759	1/100	-
	anti-mouse IgG	AlexaFluor 555	Abcam	ab150118	1/250	Goat
	anti-rabbit IgG	AlexaFluor 488	Abcam	ab150077	1/250	Goat
	Supplementary Table 3
	List of primary and secondary antibodies used in this study in immunofluorescence microscopy analyses
