# Supplementary material for: MAP kinase ERK5 modulates cancer cell sensitivity to extrinsic apoptosis induced by death-receptor agonists
Source: Cell Death Dis. 2023 Nov 2;14(11):715. doi: 10.1038/s41419-023-06229-6 (PMC10622508; doi:10.1038/s41419-023-06229-6)
Supplement: Supplementary file 4 — Supplementary Table 4 [file 41419_2023_6229_MOESM4_ESM.xlsx]

## Sheet: Suppl. table 3
	Antibodies used in flow citometry
	Specificity	Fluorochrome	Clone	Isotype	Source	Reference	ml in 50 ml
	Human CD3	PerCP	SK7	mouse IgG1	BD	345766	3
	Human CD3	APC-Cy7	OKT3	mouse IgG2a, κ	Biolegend	317342	1
	Human CD16	APC-eFluor 780	CB16	mouse IgG1, k	eBioscience	47-0168-42	1
	Human CD45	PE-Cy7	HI30	mouse IgG1, k	eBioscience	25-0459-42	2
	Human CD56	BV510	NCAM16.2	mouse IgG2b, k	BD	563041	1
	Human CD57	FITC	HCD57	mouse IgM, κ	Biolegend	322306	1
	Human CD85j (ILT2)	Pecy7	GHI/75	mouse IgG2b, κ	Biolegend	333712	4
	Human CD95L (FasL)	Unconjugated	100419	mouse IgG2b	R&D	MAB126	0.1
	Human CD159 (NKG2A)	CFBlue	Z199	mouse IgG2b	Dr. A. Moretta (conjugated by Immunostep)	Not Applicable	0.01
	Human CD253 (TRAIL)	PE	RIK-2	mouse IgG1, κ	eBioscience	12-9927-42	3
	Human CD314 (NKG2D)	APC	BAT221	mouse IgG1	Miltenyi Biotec	130-092-673	2
	Human CD326 (EpCAM)	AlexaFluor-647	94C	mouse IgG2b, κ	Biolegend	324212	0.15
	Human CD335 (NKp46)	FITC	9E2	mouse IgG1, κ	Biolegend	331922	1
	Human CD337 (NKp30)	APC	AF29-4D12	mouse IgG1, k	Miltenyi Biotec	130-092-484	0.5
	Anti-KIR mix:	Mix of the following supernatants:					50
	Human CD158a, h, g (KIR2DL1, -2DS1/S3/S5)	Hybridome supernatant	HPMA-4	mouse IgG2b	Dr. M. López-Botet	Not Applicable	10
	Human CD158b1, b2, j (KIR2DL2/L3, -2DS2)	Hybridome supernatant	CHL	mouse IgG2b	Dr. S. Ferrini	Not Applicable	10
	Human CD158e1 (KIR3DL1)	Hybridome supernatant	DX9	mouse IgG1	Dr. L. Lanier	Not Applicable	10
	Human CD158e1, k, j, i, g, e2 (KIR3DL1/L2, -2DS2/S4/S5, -3DS1)	Hybridome supernatant	5133	mouse IgG1	Dr. M. Colonna	Not Applicable	10
	Human CD158f (KIR2DL5)	Hybridome supernatant	UP-R1	mouse IgG1	Dr. M. López-Botet	Not Applicable	10
	Anti-Human active Caspase 3	FITC	C92-605	rabbit IgG	BD Pharmigen	51-68654X	3
	Anti-Human/mouse Granzyme B	Pacific Blue	GB11	mouse IgG1, κ	Biolegend	515408	3
	Anti-Human/bovine Perforin	FITC	dG9	mouse IgG2b	BD	556577	4
	Mouse IgG1 k isotype control	PE	P3.6.2.8.1	mouse IgG1 k	eBioscience	12-4714-42	0.3
	Mouse IgG2b k isotype control	PE	eBMG2b	mouse IgG2b	eBioscience	12-4732-42	0.25
	Goat anti-mouse IgG	APC-Cy7	polyclonal	goat	Biolegend	405316	1
	Goat anti-Mouse IgG + IgM (H+L)	PE	polyclonal	goat	Jackson immunoResearch	115-116-068	1
	Supplementary Table 4
	List of primary and secondary antibodies used in this study for flow cytometry analyses
